# Supplementary material for: Integration of Molecular Interactome and Targeted Interaction Analysis to Identify a COPD Disease Network Module
Source: Sci Rep. 2018 Sep 27;8:14439. doi: 10.1038/s41598-018-32173-z (PMC6160419; doi:10.1038/s41598-018-32173-z)
Supplement: Supplementary file 2 — Supplementary Table 1 [file 41598_2018_32173_MOESM2_ESM.xls]

## Sheet: Supplemntary-table-1
Gene-name	Types	Gene-id	Ranking-DADA	In inflammasome
RIN3	seed	79890	1
CHRNA3	seed	1136	2
CHRNA5	seed	1138	3
IREB2	seed	3658	4
CHRNB4	dada	1143	5
FBLN5	seed	10516	6
HHIP	seed	64399	7
MMP12	seed	4321	8	In inflammasome
OLFM2	dada	93145	9
CHRNA7	dada	1139	10
ELN	seed	2006	11
CHRNA2	dada	1135	12
CHRNA6	dada	8973	13	In inflammasome
CHRNA9	dada	55584	14
TGFB2	seed	7042	15
SOD3	dada	6649	16
CD101	dada	9398	17	In inflammasome
LOXL1	dada	4016	18
CHRNA4	dada	1137	19	In inflammasome
CHRNB3	dada	1142	20
CHRNB2	dada	1141	21
SERPINA1	seed	5265	22
SPINK1	dada	6690	23
LTBP2	dada	4053	24	In inflammasome
MMP11	dada	4320	25
TMPRSS15	dada	5651	26
NRSN1	dada	140767	27
CXCL6	dada	6372	28	In inflammasome
LPA	dada	4018	29
DHH	dada	50846	30
IHH	dada	3549	31
CCL13	dada	6357	32	In inflammasome
NBAS	dada	51594	33
ADCY6	dada	112	34
SHH	dada	6469	35
EFEMP2	dada	30008	36	In inflammasome
CCL8	dada	6355	37
CXCL1	dada	2919	38	In inflammasome
ASPN	dada	54829	39
FMOD	dada	2331	40
KLK5	dada	25818	41
MMP26	dada	56547	42
CTRB1	dada	1504	43
KLK13	dada	26085	44
LTBP3	dada	4054	45
LYZ	dada	4069	46
CELA1	dada	1990	47	In inflammasome
FCN1	dada	2219	48	In inflammasome
FBN1	dada	2200	49	In inflammasome
CCL7	dada	6354	50	In inflammasome
VASN	dada	114990	51	In inflammasome
PTCH2	dada	8643	52
FBN2	dada	2201	53
PZP	dada	5858	54
TFPI	dada	7035	55
F12	dada	2161	56
GZMM	dada	3004	57
LUM	dada	4060	58	In inflammasome
PRSS2	dada	5645	59
PRTN3	dada	5657	60
VSNL1	dada	7447	61	In inflammasome
SERPINE1	dada	5054	62	In inflammasome
PI3	dada	5266	63
PRSS3	dada	5646	64
FBXL5	dada	26234	65	In inflammasome
CTRC	dada	11330	66	In inflammasome
PRSS1	dada	5644	67
LOX	dada	4015	68	In inflammasome
PPBP	dada	5473	69
MMP7	dada	4316	70
MFAP2	dada	4237	71
TGFB3	dada	7043	72
NID2	dada	22795	73
GSDMB	dada	55876	74
BGN	dada	633	75	In inflammasome
CDON	dada	50937	76
BPI	dada	671	77
BOC	dada	91653	78
CBS	dada	875	79	In inflammasome
PTCH1	dada	5727	80
IL32	dada	9235	81
USP53	dada	54532	82
ADAMTS4	dada	9507	83	In inflammasome
GNPTG	dada	84572	84
TGFBR3	dada	7049	85	In inflammasome
GAS1	dada	2619	86
LCN1	dada	3933	87
MFAP5	dada	8076	88
HLN2	dada	53369	89
DEFA5	dada	1670	90
DCN	dada	1634	91
MMP9	dada	4318	92	In inflammasome
APOH	dada	350	93
TNFRSF14	dada	8764	94
CTGF	dada	1490	95
CSN2	dada	1447	96
RAB5C	dada	5878	97
FBLN2	dada	2199	98
SERPINB1	dada	1992	99
KLK3	dada	354	100
CX3CR1	dada	1524	101	In inflammasome
FBLN1	dada	2192	102
TNFAIP1	dada	7126	103
RAB5B	dada	5869	104
ATP6V0A4	dada	50617	105
ERLEC1	dada	27248	106
IL8	dada	3576	107
TNPO1	dada	3842	108	In inflammasome
ENG	dada	2022	109
SPINK5	dada	11005	110
SMO	dada	6608	111	In inflammasome
DARC	dada	2532	112
DPT	dada	1805	113
COL8A1	dada	1295	114	In inflammasome
STC2	dada	8614	115
LTBP1	dada	4052	116	In inflammasome
CSN1S1	dada	1446	117
CCR2	dada	1231	118
ELANE	dada	1991	119
WISP1	dada	8840	120
ADCYAP1	dada	116	121
FAM115A	dada	9747	122
CAT	dada	847	123	In inflammasome
FAM124B	dada	79843	124
LHPP	dada	64077	125
CD160	dada	11126	126
ORM1	dada	5004	127
IGFBP1	dada	3484	128
TGFB1	dada	7040	129	In inflammasome
SGTB	dada	54557	130
MMP1	dada	4312	131
TERT	dada	7015	132
SRPX2	dada	27286	133
CANX	dada	821	134	In inflammasome
CX3CL1	dada	6376	135
ADAMTSL2	dada	9719	136
CCR3	dada	1232	137
BMP2	dada	650	138
LGALS3	dada	3958	139	In inflammasome
KLK14	dada	43847	140
CMTM6	dada	54918	141
LYPD3	dada	27076	142
CXCL5	dada	6374	143
PLAUR	dada	5329	144	In inflammasome
SERPINA3	dada	12	145	In inflammasome
CTSG	dada	1511	146
CSN3	dada	1448	147	In inflammasome
ADAM11	dada	4185	148
COL14A1	dada	7373	149
DERL3	dada	91319	150
GPC4	FAM13A-p	2239	756
AP3D1	FAM13A-p	8943	1022
RBM34	FAM13A-p	23029	1434
ESF1	FAM13A-p	51575	7747
KIAA1430	FAM13A-p	57587	10041
ANKRD17	FAM13A-p	26057	11377
NIP7	FAM13A-p	51388	12280
OSBPL8	FAM13A-p	114882	12562
ZNF768	FAM13A-p	79724	12981
ELAVL1	Linker	1994	5820
BARD1	Linker	580	8408
SIRT7	Linker	51547	7404
CSNK2A2	Linker	1459	5923
