# Supplementary material for: Integration of Molecular Interactome and Targeted Interaction Analysis to Identify a COPD Disease Network Module
Source: Sci Rep. 2018 Sep 27;8:14439. doi: 10.1038/s41598-018-32173-z (PMC6160419; doi:10.1038/s41598-018-32173-z)
Supplement: Supplementary file 3 — Supplementary Table 2 [file 41598_2018_32173_MOESM3_ESM.xlsx]

## Sheet: Sheet2
FBN2	2201	FBN2	dada		FBN2	53
PRSS1	5644	PRSS1	dada		PRSS1	67
COL14A1	7373	COL14A1	dada	https://www.atsjournals.org/doi/abs/10.1164/ajrccm-conference.2017.195.1_MeetingAbstracts.A6317	COL14A1	149
SERPINE1	2006	SERPINE1	dada	PMID: 27856929	ELN	11
IHH	5054	IHH	dada	PMID: 23459001	SERPINE1	62
DPT	3549	DPT	dada		IHH	31
FBLN1	1805	FBLN1	dada	PMID: 23762390	DPT	113
LTBP3	2192	LTBP3	dada	PMID: 19934349	FBLN1	102
FBLN2	4054	FBLN2	dada	PMID: 25234806	LTBP3	45
NID2	2199	NID2	dada	https://www.atsjournals.org/doi/full/10.1164/rccm.201604-0843LE	FBLN2	98
LTBP1	22795	LTBP1	dada	PMID: 16799087	NID2	73
LOXL1	4052	LOXL1	dada	PMID: 16799087	LTBP1	116
ADAMTS4	4016	ADAMTS4	dada	PMID: 20034386	LOXL1	18
LGALS3	10516	LGALS3	dada	PMID: 24298892	FBLN5	6
EFEMP2	9507	EFEMP2	dada	PMID: 23459001	ADAMTS4	83
CTSG	3958	CTSG	dada	PMID: 22852767	LGALS3	139
PRSS2	30008	PRSS2	dada	PMID: 26294040	EFEMP2	36
ELANE	1511	ELANE	dada	PMID: 22852767	CTSG	146
TGFB1	5645	TGFB1	dada	PMID: 15175276	PRSS2	59
MMP7	1991	MMP7	dada	PMID: 24980707	ELANE	119
LUM	7042	LUM	dada		TGFB2	15
TGFB3	7040	TGFB3	dada	PMID: 25582225	TGFB1	129
MMP1	4316	MMP1	dada	PMID: 24980707	MMP7	70
CTRB1	4060	CTRB1	dada		LUM	58
SPINK5	7043	SPINK5	dada	PMID: 23925644	TGFB3	72
BGN	4312	BGN	dada		MMP1	131
MMP9	1504	MMP9	dada	PMID: 16372907	CTRB1	43
DCN	11005	DCN	dada		SPINK5	110
MFAP5	633	MFAP5	dada		BGN	75
MMP11	4318	MMP11	dada		MMP9	92
BMP2	1634	BMP2	dada		DCN	91
LOX	8076	LOX	dada		MFAP5	88
MFAP2	4321	MFAP2	dada	PMID: 21946350	MMP12	8
COL8A1	4320	COL8A1	dada	PMID: 24969654	MMP11	25
FMOD	650	FMOD	dada		BMP2	138
ENG	4015	ENG	dada		LOX	68
FBN1	4237	FBN1	dada		MFAP2	71
ELN	1295	ELN	seed		COL8A1	114
FBLN5	2331	FBLN5	seed		FMOD	40
TGFB2	2022	TGFB2	seed		ENG	109
MMP12	2200	MMP12	seed		FBN1	49
